# Supplementary material for: Application of ALFA-Tagging in the Nematode Model Organisms Caenorhabditis elegans and Pristionchus pacificus
Source: Cells. 2022 Dec 1;11(23):3875. doi: 10.3390/cells11233875 (PMC9740511; doi:10.3390/cells11233875)
Supplement: Supplementary file 1 [file cells-11-03875-s001.zip]

Archive with 8 entries (7 files):
- Supplementary Information/
- __MACOSX/._Supplementary Information
- Supplementary Information/Supplementary Information.pdf
- __MACOSX/Supplementary Information/._Supplementary Information.pdf
- Supplementary Information/source data.pdf
- __MACOSX/Supplementary Information/._source data.pdf
- Supplementary Information/.DS_Store
- __MACOSX/Supplementary Information/._.DS_Store
